# Supplementary material for: Chemoenzymatic Synthesis of Select Intermediates and Natural Products of the Desferrioxamine E Siderophore Pathway
Source: Molecules. 2022 Sep 20;27(19):6144. doi: 10.3390/molecules27196144 (PMC9571020; doi:10.3390/molecules27196144)
Supplement: Supplementary file 1 [file molecules-27-06144-s001.zip]

Archive with 1 entries (1 files):
- molecules-1898168-supplementary.pdf
